# Supplementary material for: Inhibition of BRUTUS Enhances Plant Tolerance to Zn Toxicity by Upregulating Pathways Related to Iron Nutrition
Source: Life (Basel). 2022 Jan 30;12(2):216. doi: 10.3390/life12020216 (PMC8879508; doi:10.3390/life12020216)
Supplement: Supplementary file 1 [file life-12-00216-s001.zip]

Archive with 1 entries (1 files):
- life-1537130-supplementary.pdf
